# Supplementary material for: Effect of the novel anti-NGF monoclonal antibody DS002 on the metabolomics of pain mediators, cartilage and bone
Source: Front Pharmacol. 2024 Aug 12;15:1396790. doi: 10.3389/fphar.2024.1396790 (PMC11345146; doi:10.3389/fphar.2024.1396790)
Supplement: Supplementary file 2 [file DataSheet2.csv]

Compound.name	CAS.ID	HMDB.ID	KEGG.ID	Lab.ID	Adduct
Cyanate	420-05-3 71000-82-3	NA	C01417	C01417	(M+NH4)+
Piperideine	NA	NA	C06181	C06181	(M+H)+
Piperidine	110-89-4	NA	C01746	C01746	(M+H)+
Nitrate	7697-37-2	NA	C00244	C00244	(M+HCOO+2H)+
Creatinine	NA	NA	NA	MONA_16338	(M+H)+
PROLINE	NA	NA	NA	MONA_18141	(M+H)+
Betaine	107-43-7	HMDB00043	C00719	NO07356	(M+H)+
Boschnialactone	17957-87-8	NA	C09772	C09772	(M+H-2H2O)+
Tyramine; CE30; DZGWFCGJZKJUFP-UHFFFAOYSA-N	NA	NA	NA	MONA_19505	(M+H-H2O)+
Acetone	67-64-1	NA	C00207	C00207	(M+CH3CN+Na)+
5-OXO-L-PROLINE	NA	NA	NA	RPLC_309	(M+H)+
Hypoxanthine; CE20; FDGQSTZJBFJUBT-UHFFFAOYSA-N	NA	NA	NA	MONA_19237	(M+H)+
Phosphoramidate	NA	NA	C02306	C02306	(M-H+2Na)+
D-Glucose	50-99-7 2280-44-6	NA	C00031	C00031	(M+H-2H2O)+
METHIONINE	NA	NA	NA	MONA_18123	(M+H)+
Chlorobenzene	108-90-7	NA	C06990	C06990	(M+CH3CN+H)+
1,1-Dichloroethylene epoxide	68226-83-5	NA	C14857	C14857	(M+HCOO+2H)+
3-(3,4-Dihydroxyphenyl)lactate	23028-17-3	NA	C01207	C01207	(M+H-2H2O)+
Lichenin	1402-10-4	NA	C00478	C00478	(M+H)+
3-tert-Butyl-5-methylcatechol	NA	NA	C03929	C03929	(M+H-H2O)+
PHENYLALANINE	NA	NA	NA	MONA_18147	(M+H)+
4-Guanidinobutanamide	NA	NA	C03078	C03078	(M+Na)+
Uric acid; CE20; LEHOTFFKMJEONL-UHFFFAOYSA-N	NA	NA	NA	MONA_19516	(M+H)+
4-Hydroxy-2-butynal	NA	NA	C02648	C02648	(2M+H)+
L-Glutamine	56-85-9	NA	C00064	C00064	(M+Na)+
Nonane-4,6-dione	NA	NA	C02445	C02445	(M+NH4)+
S-(1,2-Dichlorovinyl)thiol	NA	NA	C20318	C20318	(M+HCOO+2H)+
ARGININE	NA	NA	NA	MONA_18008	(M+H)+
L-Rhamnose	3615-41-6 73-34-7	NA	C00507	C00507	(M+Na)+
Indolelactate	1821-52-9	NA	C02043	C02043	(M+H-H2O)+
N-Methyl-N'-nitro-N-nitrosoguanidine	70-25-7	NA	C14592	C14592	(M+CH3CN+H)+
L-Glutamine	56-85-9	NA	C00064	C00064	(M-H+2Na)+
Amitrole	61-82-5	NA	C11261	C11261	(2M+Na)+
D-p-Chlorophenylalanine	14091-08-8	NA	NA	NO01159	(M+H)+
Thiabendazole	148-79-8	NA	C07131	C07131	(M+H)+
Sarin	107-44-8	NA	C11764	C11764	(M+CH3CN+Na)+
Acetyl-L-carnitine	3040-38-8	NA	C02571	NO01236	(M+H)+
TRYPTOPHAN	NA	NA	NA	MONA_17979	(M+H)+
L-Carnitinamide	NA	NA	C02290	C02290	(M-H+2Na)+
L-Arginine	74-79-3	NA	C00062	C00062	(M-H+2Na)+
Ethyl cinnamate	103-36-6	NA	C06359	C06359	(M+HCOO+2H)+
2,5-Dichloro-4-oxohex-2-enedioate	NA	NA	C12835	C12835	(M+H)+
Se-Methyl-L-selenocysteine	NA	NA	C05689	C05689	(M-H+2Na)+
3-Sulfocatechol	NA	NA	C06336	C06336	(M+K)+
cis-11-Methyl-2-dodecenoic acid	NA	NA	C18206	C18206	(M+NH4)+
Norspermine	NA	NA	C21004	C21004	(M+CH3CN+H)+
Phenylgalactoside	NA	NA	C02578	C02578	(M+H-H2O)+
trans-1,3-Dichloropropene	10061-02-6	NA	C06609	C06609	(2M+Na)+
Rishitin	18178-54-6	NA	C09715	C09715	(M+Na)+
Tetradecanoic acid	544-63-8	NA	C06424	C06424	(M+NH4)+
Dexmedetomidine	113775-47-6	NA	C07450	C07450	(M+HCOO+2H)+
4'-Hydroxy-3'-prenylacetophenone	35816-89-8	NA	C10702	C10702	(M+HCOO+2H)+
Dodecanedioic acid	693-23-2	NA	C02678	C02678	(M+Na)+
Glycerophosphocholine	28319-77-9	HMDB00086	C00670	NO02386	(M+H)+
Cryptomeridiol	4666-84-6	NA	C17676	C17676	(M+NH4)+
L-Selenomethionine	3211-76-5	NA	C05335	C05335	(M+CH3CN+Na)+
10-Deoxymethynolide	81644-19-1	NA	C11993	C11993	(M+H-2H2O)+
4-Dodecylphenol	104-43-8	NA	C14245	C14245	(M+H)+
(9Z)-Hexadecenoic acid	373-49-9	NA	C08362	C08362	(M+NH4)+
Hexadecanoic acid	1957/10/3	NA	C00249	C00249	(M+NH4)+
14alpha-Methylsteroid	NA	NA	C21918	C21918	(M+H)+
5-OXO-L-PROLINE	NA	NA	NA	RPLC_309	(2M+NH4)+
Delta14-Steroid	NA	NA	C21919	C21919	(M+NH4)+
Lophophorine	17627-78-0	NA	C09573	C09573	(M-H+2Na)+
4-Heptyloxybenzoic acid	15872-42-1	NA	C14274	C14274	(M-H+2Na)+
Autumnolide	20505-32-2	NA	C09346	C09346	(M+H)+
Linoleic acid	60-33-3	HMDB00673	C01595	shen_1136_HMDB00673	(M+H)+
Hydroprene	41096-46-2	NA	C18862	C18862	(M+NH4)+
N-(p-Hydroxyphenethyl)actinidine	15794-92-0	NA	C09984	C09984	(M+NH4)+
Octanoylcarnitine	25243-95-2	NA	C02838	NO03276	(M+H)+
16-Hydroxypalmitate	NA	NA	C18218	C18218	(M+NH4)+
16-Hydroxypalmitate	NA	NA	C18218	C18218	(M+NH4)+
D-Glucose	50-99-7 2280-44-6	NA	C00031	C00031	(M-2H+3K)+
Prenyl caffeate	118971-61-2	NA	C10487	C10487	(M+HCOO+2H)+
Fenapanil	61019-78-1	NA	C11207	C11207	(M+CH3CN+H)+
4-Amino-5-hydroxymethyl-2-methylpyrimidine	73-67-6	NA	C01279	C01279	(2M+NH4)+
Octadecanoic acid	1957/11/4	NA	C01530	C01530	(M+NH4)+
Erucic acid	112-86-7	NA	C08316	C08316	(M+H-2H2O)+
cis-5,8,11,14-Eicosatetraenoic acid	506-32-1	HMDB01043	C00219	NO03748	(M+H)+
Boschnialactone	17957-87-8	NA	C09772	C09772	(2M+H)+
Octanoyl-L-Carnitine	NA	NA	C02838	MONA_18531	(M+Na)+
Triapenthenol	76608-88-3	NA	C19135	C19135	(M+HCOO+2H)+
Octadecanal	638-66-4	NA	C01838	C01838	(M+CH3CN+H)+
3-(3,4-Dihydroxyphenyl)pyruvate	NA	NA	C04045	C04045	(M-2H+3K)+
Carbetamide	16118-49-3	NA	C11075	C11075	(M-H+2K)+
Phe-Phe	2577-40-4	NA	NA	NO03970	(M+H)+
2-Methylaminoadenosine	13364-95-9	NA	C03218	C03218	(M+NH4)+
10-Deoxymethynolide	81644-19-1	NA	C11993	C11993	(M+NH4)+
Tryprostatin B	NA	NA	C20512	C20512	(M+H-2H2O)+
Decanoyl-L-carnitine	3992-45-8	NA	NA	NO04095	(M+H)+
Abieta-8,11,13-triene	NA	NA	C21425	C21425	(M+HCOO+2H)+
Methysergide	361-37-5	NA	C07199	C07199	(M+H-2H2O)+
(R)-2-Hydroxystearate	629-22-1	NA	C03042	C03042	(M+NH4)+
22-Oxodocosanoate	NA	NA	C19624	C19624	(M+H-2H2O)+
Amantadine	768-94-5	NA	C06818	C06818	(2M+NH4)+
Tuliposide A	19870-30-5	NA	C08561	C08561	(M+HCOO+2H)+
4-Coumaroylcholine	NA	NA	NA	MassBank_14514	(M-H+2K)+
9alpha-Fluoro-11beta-hydroxy-6alpha-methylpregn-4-ene-3,20-dione	378-38-1	NA	C14630	C14630	(M+H-2H2O)+
(-)-Menthol	2216-51-5	NA	C00400	C00400	(2M+NH4)+
Octadecanoic acid	1957/11/4	NA	C01530	C01530	(M+HCOO+2H)+
5alpha-Cholane	NA	NA	C19659	C19659	(M+H)+
Nonanoic acid	112-05-0	NA	C01601	C01601	(2M+NH4)+
Amitraz	33089-61-1	NA	C10995	C10995	(M+CH3CN+H)+
Butoctamide hydrogen succinate	32838-28-1	NA	C12946	C12946	(M+Na)+
Tridemorph	24602-86-6	NA	C11285	C11285	(M+CH3CN+H)+
6-Methylthiohexanaldoxime	NA	NA	C17246	C17246	(2M+NH4)+
Decylubiquinol	NA	NA	C15495	C15495	(M+NH4)+
2-Octyl dodecanol	5333-42-6	NA	C20338	C20338	(M-H+2Na)+
Dibucaine	85-79-0	NA	C07879	C07879	(M+H)+
LAUROYLCARNITINE	NA	NA	NA	MONA_18055	(M+H)+
L-2-Hydroxyphytanate	NA	NA	C02982	C02982	(M+NH4)+
Bromodichloromethane	75-27-4	NA	C14708	C14708	(2M+Na)+
Levallorphan	152-02-3	NA	C07069	C07069	(M+CH3CN+Na)+
(-)-Jamine	10550-80-8	NA	C10768	C10768	(M+NH4)+
1,2-Dibromo-3-chloropropane	1996/12/8	NA	C14336	C14336	(M-2H+3K)+
Pentazocine	359-83-1	NA	C07421	C07421	(M+CH3CN+Na)+
Mephentermine	100-92-5	NA	C07889	C07889	(2M+Na)+
Phe-Trp	24587-41-5	NA	NA	NO04911	(M+H)+
Methoprene	40596-69-8	NA	C14308	C14308	(M-H+2Na)+
Butoctamide hydrogen succinate	32838-28-1	NA	C12946	C12946	(M+CH3CN+H)+
Propofol	2078-54-8	NA	C07523	C07523	(2M+H)+
Docosanoic acid	112-85-6	NA	C08281	C08281	(M+NH4)+
Octadecanamide	NA	NA	C13846	C13846	(M-H+2K)+
Tridihexethyl	60-49-1	NA	C07861	C07861	(M+CH3CN+H)+
(-)TAN-67	NA	NA	C20168	C20168	(M+NH4)+
Decanoic acid	334-48-5	NA	C01571	C01571	(2M+NH4)+
Cortisol	50-23-7	NA	C00735	C00735	(M+H)+
Lauroyl peroxide	105-74-8	NA	C19438	C19438	(M+H-2H2O)+
Sodium L-ascorbic acid 2-phosphate	66170-10-3	NA	C18341	C18341	(M+K)+
5-(Heptadec-12-enyl)resorcinol	103462-06-2	NA	C10802	C10802	(M+NH4)+
Butonate	126-22-7	NA	C18967	C18967	(M+K)+
Myxalamid B	86934-10-3	NA	C12159	C12159	(M+H-2H2O)+
Pregnanediol	80-92-2	NA	C05484	C05484	(M+HCOO+2H)+
Tetrahydrocorticosterone	68-42-8	NA	C05476	C05476	(M+NH4)+
Indospicine	16377-00-7	NA	C08288	C08288	(2M+Na)+
Montanol	71117-50-5	NA	C09137	C09137	(M+NH4)+
1,1,1,2-Tetrachloroethane	630-20-6	NA	C14705	C14705	(2M+K)+
Nandrolone phenpropionate	62-90-8	NA	C08155	C08155	(M+H-2H2O)+
Fortimicin B	54783-95-8	NA	C17709	C17709	(M+Na)+
13-Hydroxydocosanoic acid	NA	NA	C03049	C03049	(M+NH4)+
N1-(3-Aminopropyl)agmatine	NA	NA	C20560	C20560	(2M+H)+
17alpha-Hydroxyprogesterone	68-96-2	NA	C01176	C01176	(M+HCOO+2H)+
Progesterone	57-83-0	NA	C00410	C00410	(M+CH3CN+Na)+
Solasodine	126-17-0	NA	C10822	C10822	(M+H-2H2O)+
Costatol	63023-57-4	NA	C17103	C17103	(M-H+2Na)+
17alpha,20alpha-Dihydroxypregn-4-en-3-one	652-69-7	NA	C04518	C04518	(M+HCOO+2H)+
Antimony trisulfide	1345-04-6	NA	C19328	C19328	(M+CH3CN+H)+
Panamine	2448-27-3	NA	C10778	C10778	(M-2H+3Na)+
D-Glucose	50-99-7 2280-44-6	NA	C00031	C00031	(2M+Na)+
(S)-Canadine	5096-57-1	NA	C03329	C03329	(M-H+2Na)+
(-)-Ormosanine	5001-21-8	NA	C10777	C10777	(M-2H+3Na)+
Isodonal	16964-56-0	NA	C09117	C09117	(M+H-H2O)+
11beta,21-Dihydroxy-5beta-pregnane-3,20-dione	566-01-8	NA	C05475	C05475	(M+K)+
Acetylintermedine	74243-01-9	NA	C16750	C16750	(M+HCOO+2H)+
Undecanoic acid	112-37-8	NA	C17715	C17715	(2M+NH4)+
Butorphanol	42408-82-2	NA	C06863	C06863	(M+CH3CN+Na)+
Dioctyl Phthalate	NA	NA	NA	MONA_16371	(M+H)+
Tetrachloro-cis,cis-muconate	NA	NA	C18241	C18241	(M-2H+3K)+
Clozapine	5786-21-0	NA	C06924	C06924	(M-2H+3Na)+
4-Methyl-4-aza-5-pregnene-3,20-dione	NA	NA	C15133	C15133	(M+CH3CN+Na)+
Pitrazepin	90685-01-1	NA	C13794	C13794	(M-H+2K)+
Phenothrin	26002-80-2	NA	C14387	C14387	(M+HCOO+2H)+
Tomatidine	77-59-8	NA	C10826	C10826	(M+H-H2O)+
Methyl acetyl ricinoleate	140-03-4	NA	C12280	C12280	(M-H+2Na)+
Loxtidine	76956-02-0	NA	C11805	C11805	(M+CH3CN+H)+
3alpha,7alpha,12alpha,26-Tetrahydroxy-5beta-cholestane	862-53-3	NA	C05446	C05446	(M+H-2H2O)+
Guazatine	13516-27-3	NA	C10997	C10997	(M+HCOO+2H)+
2-Hydroxytetracosanoic acid	544-57-0	NA	C17873	C17873	(M+NH4)+
Pleurostyline	67257-79-8	NA	C10612	C10612	(M+H)+
Aminopentol	145040-09-1	NA	C19805	C19805	(M+H)+
2-Hydroxytetracosanoic acid	544-57-0	NA	C17873	C17873	(M+Na)+
Bepridil	64706-54-3	NA	C06847	C06847	(M+CH3CN+H)+
Ethyl(E,Z)-decadienoate	3025-30-7	NA	C08486	C08486	(2M+NH4)+
Gibberellin A53	51576-08-0	NA	C06094	C06094	(M+CH3CN+Na)+
Bromocyclen	1715-40-8	NA	C18958	C18958	(M+Na)+
Estradiol-17alpha 3-D-glucuronoside	NA	NA	C04300	C04300	(M+H-2H2O)+
2alpha,3alpha-(Difluoromethylene)-5alpha-androstan-17beta-ol acetate	NA	NA	C15322	C15322	(M+HCOO+2H)+
Bis(2-ethylhexyl)phthalate	117-81-7	NA	C03690	C03690	(M+Na)+
Bromuconazole	116255-48-2	NA	C18704	C18704	(M+K)+
Halothane	151-67-7	NA	C07515	C07515	(2M+Na)+
Inflexin	39388-66-4	NA	C09111	C09111	(M+H-H2O)+
Coryneine	7224-66-0	NA	C17486	C17486	(2M+Na)+
Formimidoyl-fortimicin A	73196-97-1	NA	C17979	C17979	(M+H-H2O)+
Oxidized Cypridina luciferin	NA	NA	C03887	C03887	(M+Na)+
Cyphenothrin	39515-40-7	NA	C12962	C12962	(M+CH3CN+H)+
Dihydroclavaminic acid	NA	NA	C06659	C06659	(2M+NH4)+
Rhipocephalin	71135-78-9	NA	C09714	C09714	(M+CH3CN+H)+
Dodecanoic acid	143-07-7	NA	C02679	C02679	(2M+NH4)+
Pleurostyline	67257-79-8	NA	C10612	C10612	(M+NH4)+
6beta-(Dimethylamino)-3beta,5-dihydroxy-5alpha-pregnan-20-one	NA	NA	C14937	C14937	(M-H+2Na)+
3-Acetyl-5alpha-androstane-3beta,17beta-diol 3-acetate	NA	NA	C15157	C15157	(M+HCOO+2H)+
5beta-Cholanic acid	546-18-9	NA	C19642	C19642	(M+CH3CN+Na)+
5beta-Cholanic acid	546-18-9	NA	C19642	C19642	(M+CH3CN+Na)+
Linoleoylcarnitine	36816-10-1	NA	NA	NO06280	(M+H)+
alpha-Tocotrienol	1721-51-3	NA	C14153	C14153	(M+H)+
Cascarillin	10118-56-6	NA	C09071	C09071	(M+NH4)+
Psychosine	2238-90-6	NA	C01747	C01747	(M+H-2H2O)+
Oleoyl-L-carnitine	13962-05-5	NA	NA	NO06303	(M+H)+
4alpha-Formylergosta-7,24(24(1))-dien-3beta-ol	NA	NA	C22118	C22118	(M+H)+
Cyclobuxine D	2241-90-9	NA	C10797	C10797	(M+CH3CN+H)+
Pristimerin	1258-84-0	NA	C08633	C08633	(M+H-2H2O)+
Tetrachlorobisphenol A	79-95-8	NA	C14528	C14528	(M-2H+3Na)+
(8Z,11Z,14Z,17Z,20Z,23Z)-Hexacosahexaenoic acid	NA	NA	C21952	C21952	(M+HCOO+2H)+
MC-5127	NA	NA	C11068	C11068	(M-H+2K)+
Magnoshinin	86702-02-5	NA	C10658	C10658	(M+NH4)+
Gossypetin	489-35-0	NA	C04109	C04109	(M-2H+3K)+
Buclizine	82-95-1	NA	C07777	C07777	(M+H)+
Phenformin	114-86-3	NA	C07673	C07673	(2M+Na)+
Diethylpropion	90-84-6	NA	C06954	C06954	(2M+Na)+
Phosalone	2310-17-0	NA	C11028	C11028	(M-2H+3Na)+
Compound III(S)	NA	NA	C06495	C06495	(M+CH3CN+Na)+
2,2',4,4',5,5'-Hexachlorobiphenyl	35065-27-1	NA	C14201	C14201	(M-H+2K)+
Oxidized Cypridina luciferin	NA	NA	C03887	C03887	(M+CH3CN+H)+
Heptachlor	76-44-8	NA	C14185	C14185	(M-2H+3Na)+
Glandicoline B	NA	NA	C22167	C22167	(M+NH4)+
Lamioside	NA	NA	C11645	C11645	(M+NH4)+
Cyphenothrin	39515-40-7	NA	C12962	C12962	(M+CH3CN+Na)+
Diniconazole	83657-24-3	NA	C18720	C18720	(M-2H+3K)+
Ajmaline	4360/12/7	NA	C06542	C06542	(M-2H+3K)+
Nafoxidine	1845-11-0	NA	C14212	C14212	(M+NH4)+
Phospho-anandamide	NA	NA	C19913	C19913	(M+NH4)+
1,2-Didecanoylglycerol	NA	NA	C03199	C03199	(M-H+2Na)+
Cortisol 21-acetate	1950/3/3	NA	C02821	C02821	(M+CH3CN+H)+
Chlorphoxim	14816-20-7	NA	C18969	C18969	(M-2H+3K)+
Atractyloside C	NA	NA	C17860	C17860	(M+HCOO+2H)+
Chloramben	133-90-4	NA	C19056	C19056	(2M+K)+
6-Methoxytaxifolin	31076-39-8	NA	C09770	C09770	(M-2H+3K)+
12-Hydroxydodecanoic acid	505-95-3	NA	C08317	C08317	(2M+NH4)+
Myxalamid C	86934-11-4	NA	C12160	C12160	(M+CH3CN+Na)+
2,2-Dimethyl-3,4-bis(4-methoxyphenyl)-2H-1-benzopyran-7-ol acetate	NA	NA	C15027	C15027	(M+Na)+
beta-Sitosterol	83-46-5	NA	C01753	C01753	(M+K)+
N,6-O-Disulfo-D-glucosamine	NA	NA	C03789	C03789	(M-2H+3K)+
Phlorizin	60-81-1	NA	C01604	C01604	(M+NH4)+
Bis(2-ethylhexyl)phthalate	117-81-7	NA	C03690	C03690	(M+CH3CN+Na)+
Cholic acid	81-25-4	NA	C00695	C00695	(M+HCOO+2H)+
Propagermanium	12758-40-6	NA	C13086	C13086	(M-2H+3K)+
beta-Alanyl-L-lysine	NA	NA	C05341	C05341	(2M+Na)+
Nitrapyrin	1929-82-4	NA	C18751	C18751	(2M+H)+
Thiobinupharidine	30343-72-7	NA	C09990	C09990	(M+H-2H2O)+
N-Oleoyl dopamine	NA	NA	C12272	C12272	(M+CH3CN+H)+
Cinobufagin	470-37-1	NA	C16931	C16931	(M+NH4)+
Buxamine E	14317-17-0	NA	C10795	C10795	(M-H+2K)+
Delcorine	52358-55-1	NA	C08675	C08675	(M+H-H2O)+
3-(2-Carboxyethenyl)-cis,cis-muconate	NA	NA	C04366	C04366	(2M+K)+
Diisononyl phthalate	28553-12-0	NA	C15221	C15221	(M-H+2Na)+
Cucurbitacin S	60137-06-6	NA	C08806	C08806	(M+H-2H2O)+
3alpha,12alpha-Dihydroxy-5beta-pregnan-20-one diacetate	NA	NA	C15272	C15272	(M+HCOO+2H)+
Vicenistatin	150999-05-6	NA	C15688	C15688	(M+H-2H2O)+
Aspergillic acid	490-02-8	NA	C10571	C10571	(2M+NH4)+
Spergualin	80902-43-8	NA	C16747	C16747	(M+CH3CN+Na)+
6-Benzylaminopurine	1214-39-7	NA	C11263	C11263	(2M+NH4)+
Androstane-3,17-diol dipropionate	4350-14-5	NA	C14624	C14624	(M+CH3CN+Na)+
Phylloquinone	84-80-0	NA	C02059	C02059	(M+NH4)+
5-Fluorodeoxyuridine triphosphate	NA	NA	C21751	C21751	(M+H-H2O)+
Hydrocortisone cypionate	508-99-6	NA	C08176	C08176	(M+H-H2O)+
Eudesobovatol A	125196-77-2	NA	C10562	C10562	(M+H-2H2O)+
Montanic acid	506-48-9	NA	C21933	C21933	(M-H+2Na)+
Ametryn	834-12-8	NA	C18700	C18700	(2M+NH4)+
Glycolithocholate	474-74-8	NA	C15557	C15557	(M+K)+
Estradiol 17beta-cyclopentylpropionate	313-06-4	NA	C14640	C14640	(M-H+2K)+
Hydroxyprogesterone caproate	630-56-8	NA	C08148	C08148	(M-H+2Na)+
Netilmicin	56391-56-1	NA	C07657	C07657	(M+H)+
4,4-Dimethyl-5alpha-cholesta-8,14,24-trien-3beta-ol	64284-64-6	NA	C11455	C11455	(M-2H+3Na)+
Flusulfamide	106917-52-6	NA	C18521	C18521	(M+CH3CN+Na)+
Sophoranone	23057-55-8	NA	C08719	C08719	(M+NH4)+
Iodofenphos	18181-70-9	NA	C19002	C19002	(M-2H+3Na)+
Dehydrofalcarinone	4117/5/9	NA	C08445	C08445	(2M+H)+
Neurosporaxanthin	2468-88-4	NA	C08607	C08607	(M+H-H2O)+
Diisononyl phthalate	28553-12-0	NA	C15221	C15221	(M+CH3CN+Na)+
Diisononyl phthalate	28553-12-0	NA	C15221	C15221	(M+CH3CN+Na)+
17-[[3-(1-Pyrrolidinyl)propyl]imino]androst-5-en-3beta-ol acetate	NA	NA	C14928	C14928	(M+CH3CN+H)+
Cyclovirobuxine C	30276-35-8	NA	C10801	C10801	(M-2H+3Na)+
4'-Apo-beta,psi-caroten-4'-al	NA	NA	C19892	C19892	(M+H)+
Flazasulfuron	104040-78-0	NA	C18441	C18441	(M-H+2K)+
Terpendole E	NA	NA	C20536	C20536	(M+HCOO+2H)+
3beta,5alpha,6beta-Cholestanetriol	1253-84-5	NA	C05425	C05425	(M+CH3CN+Na)+
Benazolin	3813/5/6	NA	C18775	C18775	(2M+H)+
Eudesobovatol A	125196-77-2	NA	C10562	C10562	(M+H-H2O)+
1-Oleoylglycerophosphocholine	NA	NA	C03916	C03916	(M+H-2H2O)+
Withaferin A	5119-48-2	NA	C08841	C08841	(M+NH4)+
alpha-Tocotrienol	1721-51-3	NA	C14153	C14153	(M+CH3CN+Na)+
Phylloquinone	84-80-0	NA	C02059	C02059	(M+K)+
MC-3761	NA	NA	C11067	C11067	(M-2H+3K)+
Naled	300-76-5	NA	C18749	C18749	(M-2H+3K)+
Flubenzimine	37893-02-0	NA	C19041	C19041	(M-H+2K)+
Terpendole G	NA	NA	C20586	C20586	(M+CH3CN+H)+
Phylloquinol	572-96-3	NA	C03313	C03313	(M+CH3CN+H)+
Betulinic acid	472-15-1	NA	C08619	C08619	(M+K)+
PC(16:0/0:0)	14863-27-5	NA	NA	MONA_18371	(M+H)+
PC(16:0/0:0)	14863-27-5	NA	NA	MONA_18371	(M+H)+
Soyasapogenol B	595-15-3	NA	C08980	C08980	(M+K)+
Soyasapogenol B	595-15-3	NA	C08980	C08980	(M+K)+
Mirasan	2519-75-7	NA	C11716	C11716	(2M+NH4)+
20-Hydroxyecdysone	5289-74-7	NA	C02633	C02633	(M+NH4)+
5-Fluorouridine diphosphate	NA	NA	C21748	C21748	(M-H+2K)+
2,6-Dichloro-4'-biphenylol	79881-33-7	NA	C14192	C14192	(2M+Na)+
cis-2,3-Dihydrodiol 1,1,1-Trichloro-2,2-bis(4'-chlorophenyl)ethane	NA	NA	C06649	C06649	(M-2H+3K)+
2-Iodo-6-methoxyphenol	NA	NA	C12251	C12251	(2M+H)+
Pyraclostrobin	175013-18-0	NA	C18561	C18561	(M-2H+3K)+
Ochrolifuanine A	35527-46-9	NA	C09229	C09229	(M+CH3CN+Na)+
Gallopamil	16662-47-8	NA	C13764	C13764	(M+NH4)+
Prosulfocarb	52888-80-9	NA	C18760	C18760	(2M+H)+
20-Hydroxyecdysone	5289-74-7	NA	C02633	C02633	(M+Na)+
(S)-2,3-Epoxysqualene	NA	NA	C01054	C01054	(M-H+2K)+
Mycalamide A	115185-92-7	NA	C17008	C17008	(M+H)+
Sphingosyl-phosphocholine	NA	NA	C03640	C03640	(M+K)+
Lidocaine	137-58-6	NA	C07073	C07073	(2M+K)+
Rimsulfuron	122931-48-0	NA	C10952	C10952	(M-H+2K)+
Gymnodimine	173792-58-0	NA	C20025	C20025	(M+H)+
1-(1Z-Octadecenyl)-sn-glycero-3-phosphocholine	97802-55-6	NA	NA	NO06870	(M+H)+
Ferimzone	89269-64-7	NA	C18579	C18579	(2M+H)+
4,4'-Methylenebis(N,N-dimethylaniline)	101-61-1	NA	C14135	C14135	(2M+H)+
Hopane-29-acetate	58193-25-2	NA	C08627	C08627	(M+K)+
Tetrachlorohydroquinone	87-87-6	NA	C03434	C03434	(2M+NH4)+
3-Dehydro-2-deoxyecdysone	NA	NA	C16497	C16497	(M+CH3CN+Na)+
1-Heptadecanoyl-sn-glycero-3-phosphocholine	50930-23-9	NA	NA	NO06885	(M+H)+
3-(3,5-Diiodo-4-hydroxyphenyl)lactate	NA	NA	C04367	C04367	(M-H+2K)+
Ecdysone	3604-87-3	NA	C00477	C00477	(M+HCOO+2H)+
Tiamulin	55297-95-5	NA	C12065	C12065	(M+NH4)+
Bismuth subnitrate	1304-85-4	NA	C13102	C13102	(M-2H+3K)+
Convallagenin A	17149-95-0	NA	C08890	C08890	(M+CH3CN+Na)+
Convallagenin A	17149-95-0	NA	C08890	C08890	(M+CH3CN+Na)+
Sporulenol	NA	NA	C20475	C20475	(M+NH4)+
4-Amino-anhydrotetracycline	NA	NA	C06654	C06654	(M-2H+3K)+
Homaline	20410-93-9	NA	C10599	C10599	(M+Na)+
Caldopentamine	NA	NA	C21100	C21100	(2M+Na)+
dATP	1927-31-7	NA	C00131	C00131	(M+Na)+
Amastatin	67655-94-1 69400-55-1	NA	C01552	C01552	(M+CH3CN+H)+
Tiamulin	55297-95-5	NA	C12065	C12065	(M+Na)+
Ruspolinone	60890-27-9	NA	C10169	C10169	(2M+NH4)+
Terfenadine	50679-08-8	NA	C07463	C07463	(M+HCOO+2H)+
Terfenadine	50679-08-8	NA	C07463	C07463	(M+HCOO+2H)+
Cyclic-3,20-bis(1,2-ethanediyl acetal)-11alpha-(acetyloxy)-5alpha,6alpha-epoxypregnane-3,20-dione	NA	NA	C14990	C14990	(M+CH3CN+H)+
Hodgkinsine	18210-71-4	NA	C09211	C09211	(M+H)+
Furmecyclox	60568-05-0	NA	C18912	C18912	(2M+NH4)+
Callystatin A	189883-16-7	NA	C16891	C16891	(M+CH3CN+Na)+
Lophocerine	19485-63-3	NA	C09571	C09571	(2M+Na)+
Pederin	27973-72-4	NA	C15760	C15760	(M+NH4)+
8-Hydroxy-3,4-dichlorodibenzofuran	NA	NA	C15239	C15239	(2M+NH4)+
Terpendole J	NA	NA	C20545	C20545	(M+H)+
Oxolucidine B	71384-25-3	NA	C09891	C09891	(M+K)+
Eudesobovatol A	125196-77-2	NA	C10562	C10562	(M+NH4)+
Isobenzan	297-78-9	NA	C18960	C18960	(M-2H+3K)+
Acrifoline	664-24-4	NA	C09850	C09850	(2M+H)+
Calcimycin	52665-69-7	NA	C11309	C11309	(M+H)+
Anopterine	38826-62-9	NA	C08658	C08658	(M+H-H2O)+
Iriomoteolide 1a	NA	NA	C20009	C20009	(M+NH4)+
1-Stearoyl-sn-glycero-3-phosphocholine	NA	NA	NA	MONA_18535	(M+H)+
1-Stearoyl-sn-glycero-3-phosphocholine	NA	NA	NA	MONA_18535	(M+H)+
DuP 697	88149-94-4	NA	C11704	C11704	(M-2H+3K)+
Epothilone B	152044-54-7	NA	C12154	C12154	(M+NH4)+
GW 7647	265129-71-3	NA	C15622	C15622	(M+Na)+
Gymnodimine	173792-58-0	NA	C20025	C20025	(M+NH4)+
Deoxytubulosine	NA	NA	C11817	C11817	(M-2H+3Na)+
1-Octadecanoyl-sn-glycero-3-phosphoethanolamine	NA	NA	C21484	C21484	(M-H+2Na)+
Tramadol	27203-92-5	NA	C07153	C07153	(2M+H)+
5-Fluorodeoxyuridine triphosphate	NA	NA	C21751	C21751	(M+CH3CN+H)+
Ecdysone	3604-87-3	NA	C00477	C00477	(M+CH3CN+Na)+
Daidzin	552-66-9	NA	C10216	C10216	(M-2H+3K)+
Nifurthiazole	3570-75-0	NA	C19240	C19240	(2M+Na)+
3-Deoxyestrone	53-45-2	NA	C14972	C14972	(2M+Na)+
Kikkanol A	NA	NA	C17603	C17603	(2M+Na)+
Levorphanol	1977/7/6	NA	C08014	C08014	(2M+NH4)+
Triphosphate	NA	NA	C00536	C00536	(2M+NH4)+
Scymnol	6785-34-8	NA	C16260	C16260	(M-2H+3Na)+
N-Adenylyl-L-phenylalanine	NA	NA	C03709	C03709	(M+CH3CN+H)+
1,2,3,4,6,7,8-Heptachlorodibenzodioxin	35822-46-9	NA	C18103	C18103	(M-2H+3K)+
Fenson	80-38-6	NA	C19030	C19030	(2M+H)+
Terpendole C	NA	NA	C20546	C20546	(M+NH4)+
GTP-gamma-S	NA	NA	C01806	C01806	(M+H)+
Cucurbitacin S	60137-06-6	NA	C08806	C08806	(M+CH3CN+H)+
Sarcoaldesterol A	NA	NA	C19656	C19656	(M+CH3CN+Na)+
Pumiliotoxin 251D	73376-35-9	NA	C20031	C20031	(2M+K)+
Triethylene glycol diglycidyl ether	1954-28-5	NA	C19537	C19537	(2M+NH4)+
Novapikromycin	NA	NA	C20740	C20740	(M+H)+
3beta-Hydroxylanostane-7,11-dione acetate	NA	NA	C15379	C15379	(M+CH3CN+H)+
Bromofenofos	21466-07-9	NA	C18392	C18392	(M+H-2H2O)+
3,3'-Dichlorobenzidine	91-94-1	NA	C19225	C19225	(2M+K)+
Protoverine	76-45-9	NA	C10817	C10817	(M+NH4)+
Borreverine	51109-65-0	NA	C09082	C09082	(M+CH3CN+Na)+
Borreverine	51109-65-0	NA	C09082	C09082	(M+CH3CN+Na)+
Pederin	27973-72-4	NA	C15760	C15760	(M+CH3CN+H)+
Deoxyloganic acid tetraacetate	NA	NA	C11647	C11647	(M+NH4)+
1-Stearoyl-sn-glycero-3-phosphocholine	NA	NA	NA	MONA_18535	(M+Na)+
Eudesobovatol A	125196-77-2	NA	C10562	C10562	(M+CH3CN+H)+
1-Stearoyl-sn-glycero-3-phosphocholine	NA	NA	NA	MONA_18535	(M+Na)+
Hopane-29-acetate	58193-25-2	NA	C08627	C08627	(M-H+2K)+
Adouetine X	19542-37-1	NA	C09993	C09993	(M+HCOO+2H)+
Taxine B	1361-51-9	NA	C19989	C19989	(M+H-2H2O)+
Iriomoteolide 1a	NA	NA	C20009	C20009	(M+CH3CN+H)+
Iriomoteolide 1a	NA	NA	C20009	C20009	(M+CH3CN+H)+
Trichlopyr	55335-06-3	NA	C11032	C11032	(2M+K)+
Gymnodimine	173792-58-0	NA	C20025	C20025	(M+CH3CN+H)+
Cyclizine	82-92-8	NA	C06930	C06930	(2M+NH4)+
Chlorobactene	2932/9/4	NA	C15908	C15908	(M+NH4)+
Eudesobovatol A	125196-77-2	NA	C10562	C10562	(M+HCOO+2H)+
Codonopsine	26989-20-8	NA	C10137	C10137	(2M+NH4)+
Metoprolol	51384-51-1	NA	C07202	C07202	(2M+NH4)+
Pandamine	10233-81-5	NA	C10012	C10012	(M+H)+
Polythiazide	346-18-9	NA	C07766	C07766	(M-2H+3K)+
Quinoline yellow WS	8004-92-0	NA	C20349	C20349	(M-H+2K)+
Contignasterol	137571-30-3	NA	C19902	C19902	(M+HCOO+2H)+
Chlorobactene	2932/9/4	NA	C15908	C15908	(M+Na)+
Methanophenazine	NA	NA	C11903	C11903	(M+NH4)+
Tritriacontane-16,18-dione	24514-86-1	NA	C08394	C08394	(M+CH3CN+Na)+
5a,11a-Dehydrotetracycline	NA	NA	C03206	C03206	(M-2H+3K)+
(20S,22S,25S)-22,25-Epoxyfurost-5-ene-3beta,26-diol 3-O-beta-D-glucoside	NA	NA	C04859	C04859	(M+H-2H2O)+
Saccharocin	86630-31-1	NA	C17998	C17998	(M+NH4)+
Metalaxyl	57837-19-1	NA	C10947	C10947	(2M+H)+
Oxolucidine B	71384-25-3	NA	C09891	C09891	(M-H+2K)+
Polypodine B	18069-14-2	NA	C08834	C08834	(M+CH3CN+Na)+
Terpendole C	NA	NA	C20546	C20546	(M+CH3CN+H)+
Cyasterone	17086-76-9	NA	C08816	C08816	(M+CH3CN+H)+
1,1,2-Triphenylpropane	94871-36-0	NA	C14278	C14278	(2M+NH4)+
20-Oxo-5-O-beta-mycaminosyltylactone	NA	NA	C20760	C20760	(M+H-H2O)+
Triapenthenol	76608-88-3	NA	C19135	C19135	(2M+K)+
(1R)-Hydroxy-(2R)-glutathionyl-1,2-dihydronaphthalene	NA	NA	C14791	C14791	(M-2H+3K)+
Kolanone	81827-55-6	NA	C09948	C09948	(M+CH3CN+Na)+
Podocarpic acid	5947-49-9	NA	C09171	C09171	(2M+NH4)+
Perfluorooctanesulfonic acid	1763-23-1	NA	C18142	C18142	(M-2H+3Na)+
Pederin	27973-72-4	NA	C15760	C15760	(M+CH3CN+Na)+
3,4-Bis(7-chloroindol-3-yl)pyrrole-2,5-dicarboxylate	NA	NA	C19698	C19698	(M-2H+3K)+
1-Stearoyl-sn-glycero-3-phosphocholine	NA	NA	NA	MONA_18535	(M-H+2Na)+
Primisulfuron	113036-87-6	NA	C18883	C18883	(M-2H+3K)+
6,8a-Seco-6,8a-deoxy-5-oxoavermectin ''2a'' aglycone	NA	NA	C11969	C11969	(M+H-H2O)+
Milbemectin	51596-10-2	NA	C18557	C18557	(M+CH3CN+H)+
Janthitrem C	73561-91-8	NA	C20601	C20601	(M+H)+
Isococculidine	60229-91-6	NA	C09546	C09546	(2M+H)+
LY-202769	139543-40-1	NA	C15104	C15104	(M-2H+3K)+
Contignasterol	137571-30-3	NA	C19902	C19902	(M+CH3CN+Na)+
Lycoflexine	52485-00-4	NA	C09879	C09879	(2M+Na)+
1'H-5alpha-Cholest-2-eno[3,2-b]indole	NA	NA	C15445	C15445	(M-2H+3K)+
Hyperforin	11079-53-1	NA	C07608	C07608	(M+K)+
Pachymic acid	29070-92-6	NA	C17044	C17044	(M+HCOO+2H)+
Sarothralin	96624-40-7	NA	C09969	C09969	(M+CH3CN+H)+
Calcium sulfate hemihydrate	10034-76-1	NA	C17258	C17258	(2M+H)+
Agnuside	11027-63-7	NA	C09765	C09765	(M-2H+3K)+
Torulene	547-23-9	NA	C08613	C08613	(M+HCOO+2H)+
dUTP	NA	NA	C00460	C00460	(M-2H+3K)+
Biliverdin	NA	NA	NA	MONA_14739	(M+H)+
Biliverdin	NA	NA	NA	MONA_14739	(M+H)+
Gymnodimine	173792-58-0	NA	C20025	C20025	(M-H+2K)+
1-Linoleoylglycerophosphocholine	NA	NA	C04100	C04100	(M+CH3CN+Na)+
Anhydrorhodovibrin	NA	NA	C15877	C15877	(M+NH4)+
(2-Butylbenzofuran-3-yl)(4-hydroxy-3,5-diiodophenyl)ketone	1951-26-4	NA	C15143	C15143	(M+K)+
Garcinol	78824-30-3	NA	C09929	C09929	(M+H-H2O)+
Anopterine	38826-62-9	NA	C08658	C08658	(M-H+2Na)+
Spicamycin	87099-85-2	NA	C15751	C15751	(M+H-2H2O)+
Methyltrienolone	965-93-5	NA	C14257	C14257	(2M+NH4)+
3,5-Dibromo-4-hydroxybenzamide	3037-56-7	NA	C16246	C16246	(2M+H)+
Pseudohypericin	55954-61-5	NA	C10392	C10392	(M-2H+3Na)+
Penitrem D	78213-64-6	NA	C20596	C20596	(M+Na)+
6,8a-Seco-6,8a-deoxy-5-oxoavermectin ''1a'' aglycone	NA	NA	C11977	C11977	(M+Na)+
Dihydropicromycin	27656-56-0	NA	C15755	C15755	(M+CH3CN+Na)+
Etodolac	41340-25-4	NA	C06991	C06991	(2M+NH4)+
L-Octanoylcarnitine	NA	NA	C02838	C02838	(2M+Na)+
Bromethalin	63333-35-7	NA	C18697	C18697	(M+Na)+
CTP	65-47-4	NA	C00063	C00063	(M-2H+3K)+
Coenzyme M 7-mercaptoheptanoylthreonine-phosphate heterodisulfide	NA	NA	C04832	C04832	(M-2H+3K)+
2-O-[6-O-Octanoyl-alpha-D-glucopyranosyl-(1->6)-alpha-D-glucopyranosyl]-D-glycerate	NA	NA	C21969	C21969	(M+CH3CN+H)+
8-Ethyl-12-methyl-3-vinylbacteriochlorophyllide d	NA	NA	C18157	C18157	(M+CH3CN+H)+
Zizyphine F	55839-64-0	NA	C10016	C10016	(M+H)+
Torulene	547-23-9	NA	C08613	C08613	(M+CH3CN+Na)+
Brodifacoum	56073-10-0	NA	C18694	C18694	(M-H+2K)+
10,16-Dihydroxyhexadecanoic acid	3233-90-7	NA	C08285	C08285	(2M+Na)+
Cobalt sulfate	10026-24-1	NA	C19215	C19215	(2M+K)+
2-Amino-1,2-bis(p-chlorophenyl)ethanol	NA	NA	C15427	C15427	(2M+K)+
APC	NA	NA	C16542	C16542	(M+H-H2O)+
Okenone	NA	NA	C16280	C16280	(M+Na)+
Acetrizoic acid	85-36-9	NA	C14164	C14164	(M-H+2Na)+
Acetrizoic acid	85-36-9	NA	C14164	C14164	(M-H+2Na)+
all-trans-Hexaprenyl diphosphate	NA	NA	C01230	C01230	(M+NH4)+
(+/-)-5-[(tert-Butylamino)-2'-hydroxypropoxy]-3,4-dihydro-1(2H)-naphthalenone	NA	NA	C04883	C04883	(2M+Na)+
Avermectin B2b aglycone	NA	NA	C11955	C11955	(M+NH4)+
3-Hexaprenyl-4,5-dihydroxybenzoate	NA	NA	C05200	C05200	(M-H+2Na)+
Esmolol	103598-03-4	NA	C06980	C06980	(2M+NH4)+
Quercetin 3,3',7-trissulfate	NA	NA	C03897	C03897	(M-2H+3Na)+
(+/-)-5-[(tert-Butylamino)-2'-hydroxypropoxy]-1,2,3,4-tetrahydro-1-naphthol	NA	NA	C04875	C04875	(2M+Na)+
Ipecoside	15401-60-2	NA	C09464	C09464	(M-H+2Na)+
Abrusoside A	124962-06-7	NA	C08920	C08920	(M+H-2H2O)+
Iopanoic acid	96-83-3	NA	C08217	C08217	(M-H+2Na)+
4-Amino-5-hydroxymethyl-2-methylpyrimidine diphosphate	NA	NA	C04752	C04752	(2M+NH4)+
15-Demethoxy-epsilon-rhodomycin	NA	NA	C18641	C18641	(M-H+2Na)+
Discodermolide	127943-53-7	NA	C16746	C16746	(M+Na)+
Ethylketocyclazocine	36292-66-7	NA	C11795	C11795	(2M+NH4)+
Clobenpropit	145231-45-4	NA	C17934	C17934	(2M+H)+
Oleanolate 3-O-beta-D-glucoside	NA	NA	C22130	C22130	(M+H)+
Bromethalin	63333-35-7	NA	C18697	C18697	(M-H+2Na)+
3'-Keto-3'-deoxy-ATP	NA	NA	C07024	C07024	(M-2H+3K)+
Avermectin A2b aglycone	NA	NA	C11956	C11956	(M+NH4)+
Acetrizoic acid	85-36-9	NA	C14164	C14164	(M+CH3CN+Na)+
8-Ethyl-12-methylbacteriochlorophyllide d	NA	NA	C21431	C21431	(M+HCOO+2H)+
Phytic acid	83-86-3	NA	C01204	C01204	(M+H-2H2O)+
Cannabisin C	NA	NA	C17907	C17907	(M+NH4)+
6,8a-Seco-6,8a-deoxy-5-oxoavermectin ''2a'' aglycone	NA	NA	C11969	C11969	(M+CH3CN+H)+
Chlorothiazide	58-94-6	NA	C07461	C07461	(2M+K)+
Jatrophatrione	58298-76-3	NA	C09119	C09119	(2M+H)+
Fenazaquin	120928-09-8	NA	C18727	C18727	(2M+NH4)+
Antimony potassium tartrate	28300-74-5	NA	C11340	C11340	(M+H-2H2O)+
Antimony potassium tartrate	28300-74-5	NA	C11340	C11340	(M+H-2H2O)+
Aspulvinone E	49637-60-7	NA	C02006	C02006	(2M+K)+
6,8a-Seco-6,8a-deoxy-5-oxoavermectin ''1b'' aglycone	NA	NA	C11961	C11961	(M-H+2K)+
Janthitrem C	73561-91-8	NA	C20601	C20601	(M+CH3CN+Na)+
3-Iodo-4-hydroxyphenylpyruvate	NA	NA	C03987	C03987	(2M+Na)+
Fungichromin	6834-98-6	NA	C13299	C13299	(M+H-2H2O)+
5'-Guanylylmethylenebisphosphonate	13912-93-1	NA	C06500	C06500	(M-2H+3K)+
Mertensene	66389-40-0	NA	C17106	C17106	(2M+H)+
Zafirlukast	107753-78-6	NA	C07206	C07206	(M+CH3CN+Na)+
Bifenazate	149877-41-8	NA	C18589	C18589	(2M+K)+
1-Hexadecanoyl-2-(9Z-octadecenoyl)-sn-glycero-3-phosphate	NA	NA	C13889	C13889	(M+H-2H2O)+
Sulfluramid	4151-50-2	NA	C18766	C18766	(M-2H+3K)+
Caribenolide I	NA	NA	C20007	C20007	(M+NH4)+
Phytic acid	83-86-3	NA	C01204	C01204	(M+H-H2O)+
Anhydrorhodovibrin	NA	NA	C15877	C15877	(M-H+2K)+
Sulprofos	35400-43-2	NA	C19016	C19016	(2M+H)+
Samandarone	467-52-7	NA	C19951	C19951	(2M+K)+
Lappaconitine	32854-75-4	NA	C08694	C08694	(M+CH3CN+Na)+
Remikiren	126222-34-2	NA	C07465	C07465	(M+NH4)+
Polidocanol	3055-99-0	NA	C13493	C13493	(M-2H+3Na)+
Ilexolide A	85344-31-6	NA	C08957	C08957	(M+CH3CN+Na)+
3-Iodo-4-hydroxyphenylpyruvate	NA	NA	C03987	C03987	(2M+K)+
UDP-D-xylose	3616/6/6	NA	C00190	C00190	(M-2H+3K)+
Oxandrolone	53-39-4	NA	C07346	C07346	(2M+K)+
Oleandomycin	3922-90-5	NA	C01946	C01946	(M+H-2H2O)+
Ajmaline	4360/12/7	NA	C06542	C06542	(2M+H)+
A 80987	144141-97-9	NA	C15661	C15661	(M+H)+
BQ 123	136553-81-6	NA	C11587	C11587	(M-H+2Na)+
Okenone	NA	NA	C16280	C16280	(M-H+2K)+
Oleanoic acid 3-O-glucuronide	26020-14-4	NA	C08964	C08964	(M+Na)+
Pheophorbide a	15664-29-6	NA	C18021	C18021	(M+CH3CN+Na)+
Purpureacin-1	150134-21-7	NA	C08505	C08505	(M+NH4)+
Dicyclomine	77-19-0	NA	C06951	C06951	(2M+K)+
(15S)-15-Hydroxy-5,8,11-cis-13-trans-eicosatetraenoate	54845-95-3	NA	C04742	C04742	(2M+NH4)+
Delphinidin 3-O-3'',6''-O-dimalonylglucoside	NA	NA	C16290	C16290	(M+Na)+
Aridanin	81053-26-1	NA	C08922	C08922	(M+H)+
6,8a-Seco-6,8a-deoxy-5-oxoavermectin ''2a'' aglycone	NA	NA	C11969	C11969	(M-H+2K)+
Adenosine tetraphosphate	NA	NA	C03483	C03483	(M-H+2K)+
CI Basic red 9	569-61-9	NA	C19210	C19210	(2M+NH4)+
Mycinamicin III	73684-70-5	NA	C15681	C15681	(M+H-H2O)+
Lead nitrate	10099-74-8	NA	C15234	C15234	(2M+H)+
Calcium salicylate	824-35-1	NA	C19600	C19600	(2M+K)+
Costatol	63023-57-4	NA	C17103	C17103	(2M+H)+
NAc-FnorLRF-amide	NA	NA	C11606	C11606	(M+HCOO+2H)+
1-[2-Bromo-1-(4-chlorophenyl)ethenyl]-2-chlorobenzene	NA	NA	C14967	C14967	(2M+NH4)+
Sethoxydim	74051-80-2	NA	C18539	C18539	(2M+NH4)+
Sodium L-ascorbic acid 2-phosphate	66170-10-3	NA	C18341	C18341	(2M+Na)+
Istamycin KL1	NA	NA	C17983	C17983	(2M+H)+
(-)-Ormosanine	5001-21-8	NA	C10777	C10777	(2M+K)+
Methyl selenac	144-34-3	NA	C19460	C19460	(M-2H+3K)+
2,3-Di-O-phytanyl-sn-glycerol	NA	NA	C13863	C13863	(M+Na)+
Homocapsaicin	58493-48-4	NA	C20215	C20215	(2M+K)+
Dacthal	1861-32-1	NA	C14744	C14744	(2M+NH4)+
Lasiodine A	22326-90-5	NA	C10008	C10008	(M+H-H2O)+
3''-Adenylylspectinomycin	NA	NA	C03580	C03580	(M+Na)+
Cefotetan disodium	74356-00-6	NA	C14007	C14007	(M-2H+3Na)+
Enniatin B	917-13-5	NA	C15740	C15740	(M+HCOO+2H)+
Dichlofluanid	1085-98-9	NA	C18820	C18820	(2M+Na)+
1,3-Di-(octadec-9Z-enoyl)-1-cyano-2-methylene-propane-1,3-diol	NA	NA	C13845	C13845	(M+HCOO+2H)+
Istamycin AO	NA	NA	C17982	C17982	(2M+NH4)+
Triiodothyronine	6893/2/3	NA	C02465	C02465	(M+CH3CN+H)+
Ankorine	13849-54-2	NA	C09337	C09337	(2M+Na)+
Squalamine	148717-90-2	NA	C16841	C16841	(M-2H+3Na)+
UDP-glucuronate	NA	NA	C00167	C00167	(M-2H+3K)+
4-Methyl-4-aza-5-pregnene-3,20-dione	NA	NA	C15133	C15133	(2M+K)+
Dacthal	1861-32-1	NA	C14744	C14744	(2M+K)+
Bis(beta-D-glucosyl) crocetin	NA	NA	C19868	C19868	(M+HCOO+2H)+
Shiromodiol diacetate	20071-58-3	NA	C09725	C09725	(2M+Na)+
Tralomethrin	66841-25-6	NA	C18413	C18413	(M+K)+
Cassythine	4030-51-7	NA	C09380	C09380	(2M+NH4)+
Lead nitrate	10099-74-8	NA	C15234	C15234	(2M+K)+
Callicarpone	5938/11/4	NA	C09067	C09067	(2M+K)+
DDT	50-29-3	NA	C04623	C04623	(2M+H)+
Strychnine	57-24-9	NA	C06522	C06522	(2M+K)+
Tralomethrin	66841-25-6	NA	C18413	C18413	(M+HCOO+2H)+
Pavoninin 1	94426-01-4	NA	C16998	C16998	(M+HCOO+2H)+
Pipobroman	54-91-1	NA	C07362	C07362	(2M+H)+
k-Strophanthin-beta	560-53-2	NA	C16820	C16820	(M+H)+
Captafol	2425/6/1	NA	C18754	C18754	(2M+NH4)+
Bacteriohopanetetrol-acetylglucosamine	NA	NA	C21120	C21120	(M+H-2H2O)+
Cetiedil	14176-10-4	NA	C13786	C13786	(2M+NH4)+
1-Hexadecanoyl-2-(9Z-octadecenoyl)-sn-glycero-3-phosphate	NA	NA	C13889	C13889	(M+CH3CN+H)+
p-Chloromercuribenzoate	59-85-8	NA	C03444	C03444	(2M+H)+
Enniatin B4	NA	NA	C15757	C15757	(M+CH3CN+Na)+
Mezerein	34807-41-5	NA	C09134	C09134	(M+CH3CN+Na)+
1,1-Dichloro-2-(dihydroxy-4'-chlorophenyl)-2-(4'-chlorophenyl)ethylene	NA	NA	C06644	C06644	(2M+Na)+
Ajaconine	545-61-9	NA	C08656	C08656	(2M+H)+
Guanosine 3'-diphosphate 5'-triphosphate	38918-96-6	NA	C04494	C04494	(M+HCOO+2H)+
Erythromycin E	NA	NA	C06634	C06634	(M+H-H2O)+
Adenosine 5'-pentaphosphate	14535-90-1	NA	C20198	C20198	(M+CH3CN+Na)+
Cefotetan disodium	74356-00-6	NA	C14007	C14007	(M-2H+3K)+
(-)-Ditryptophenaline	64947-43-9	NA	C22144	C22144	(M+CH3CN+H)+
Veratridine	71-62-5	NA	C06544	C06544	(M+CH3CN+Na)+
Quadrigemine A	69937-02-6	NA	C09234	C09234	(M+HCOO+2H)+
N-Acetyl-leu-leu-leu-leu-tyr-amide	NA	NA	C11295	C11295	(M+CH3CN+Na)+
Tetrahydrocorticosterone	68-42-8	NA	C05476	C05476	(2M+K)+
Yamogenin 3-O-neohesperidoside	110996-52-6	NA	C08919	C08919	(M+NH4)+
Compound III(S)	NA	NA	C06495	C06495	(2M+H)+
Profenofos	41198-08-7	NA	C18404	C18404	(2M+H)+
Bis(glutathionyl)spermine	NA	NA	C16563	C16563	(M+H-2H2O)+
Erbon	136-25-4	NA	C19072	C19072	(2M+NH4)+
Avadharidine	509-16-0	NA	C08661	C08661	(M+CH3CN+Na)+
Delphinidin 3-O-3'',6''-O-dimalonylglucoside	NA	NA	C16290	C16290	(M-2H+3K)+
Propiverine	60569-19-9	NA	C07852	C07852	(2M+NH4)+
Homotrypanothione disulfide	NA	NA	C16568	C16568	(M+NH4)+
Mycolactone E	NA	NA	C21277	C21277	(M+CH3CN+H)+
2,2',3,3',4',5,6'-Heptabromodiphenyl ether	NA	NA	C18139	C18139	(M+CH3CN+H)+
1-Palmitoyl-2-linoleoyl-sn-glycero-3-phosphocholine	159701-21-0	NA	NA	NO08099	(M+H)+
1-Palmitoyl-2-linoleoyl-sn-glycero-3-phosphocholine	159701-21-0	NA	NA	NO08099	(M+H)+
1-Palmitoyl-2-linoleoyl-sn-glycero-3-phosphocholine	159701-21-0	NA	NA	NO08099	(M+H)+
1-Palmitoyl-2-linoleoyl-sn-glycero-3-phosphocholine	159701-21-0	NA	NA	NO08099	(M+H)+
5beta-Cholanic acid	546-18-9	NA	C19642	C19642	(2M+K)+
5beta-Cholanic acid	546-18-9	NA	C19642	C19642	(2M+K)+
2-Octaprenyl-3-methyl-6-methoxy-1,4-benzoquinone	NA	NA	C05814	C05814	(M+CH3CN+Na)+
2-Octaprenyl-3-methyl-6-methoxy-1,4-benzoquinone	NA	NA	C05814	C05814	(M+CH3CN+Na)+
6-Oxo-2-hydroxy-7-(4'-chlorophenyl)-3,8,8-trichloroocta-2E,4E,7E-trienoate	NA	NA	C06645	C06645	(2M+H)+
Ethyl tellurac	20941-65-5	NA	C19570	C19570	(M+K)+
Eudistomin C	88704-50-1	NA	C17167	C17167	(2M+Na)+
1'-Hydroxy-gamma-carotene glucoside	NA	NA	C15861	C15861	(M-H+2Na)+
1-Hexadecanoyl-2-(9Z-octadecenoyl)-sn-glycero-3-phosphocholine	NA	NA	C13875	C13875	(M+H)+
3-Ethoxyandrosta-3,5-dien-17beta-ol propanoate	NA	NA	C15057	C15057	(2M+NH4)+
Bacteriohopanetetrol-acetylglucosamine	NA	NA	C21120	C21120	(M+NH4)+
1-Hexadecyl-2-(5Z,8Z,11Z,14Z-eicosatetraenoyl)-sn-glycero-3-phosphocholine	86288-11-1	NA	NA	NO08121	(M+H)+
1-Hexadecyl-2-(5Z,8Z,11Z,14Z-eicosatetraenoyl)-sn-glycero-3-phosphocholine	86288-11-1	NA	NA	NO08121	(M+H)+
1-Hexadecyl-2-(5Z,8Z,11Z,14Z-eicosatetraenoyl)-sn-glycero-3-phosphocholine	86288-11-1	NA	NA	NO08121	(M+H)+
Aspidofractine	2348-67-6	NA	C09040	C09040	(2M+K)+
cis-2,3-Dihydrodiol 1,1,1-Trichloro-2,2-bis(4'-chlorophenyl)ethane	NA	NA	C06649	C06649	(2M+H)+
17beta-(Benzoyloxy)-B-norandrost-4-en-3-one	NA	NA	C15000	C15000	(2M+NH4)+
Aspidodasycarpine	2744-47-0	NA	C09039	C09039	(2M+K)+
Symlandine	74410-74-5	NA	C10408	C10408	(2M+NH4)+
1-Hexadecylthio-2-hexadecanoylamino-1,2-dideoxy-sn-glycero-3-phosphocholine	NA	NA	C04873	C04873	(M-H+2Na)+
Spinosyn B	NA	NA	C11055	C11055	(M+CH3CN+Na)+
Bis(2-ethylhexyl)phthalate	117-81-7	NA	C03690	C03690	(2M+H)+
Digitoxin	71-63-6	NA	C06955	C06955	(M+NH4)+
Molybdopterin guanine dinucleotide	128007-95-4	NA	C19928	C19928	(M-H+2Na)+
Heteratisine	3328-84-5	NA	C08686	C08686	(2M+H)+
1-Hexadecanoyl-2-(9Z-octadecenoyl)-sn-glycero-3-phosphocholine	NA	NA	C13875	C13875	(M+Na)+
Tautomycin	109946-35-2	NA	C05372	C05372	(M+NH4)+
Acetylleucyl-leucyl-norleucinal	110044-82-1	NA	C11306	C11306	(2M+NH4)+
Cannabisativine	57682-64-1	NA	C10576	C10576	(2M+Na)+
Cannabisativine	57682-64-1	NA	C10576	C10576	(2M+Na)+
Cannabisativine	57682-64-1	NA	C10576	C10576	(2M+Na)+
1-Stearoyl-2-linoleoyl-sn-glycero-3-phosphocholine	27098-24-4	NA	NA	NO08155	(M+H)+
1-Diphosinositol pentakisphosphate	148077-18-3	NA	C11174	C11174	(M+HCOO+2H)+
Trypanothione	NA	NA	C02090	C02090	(M+CH3CN+Na)+
Plastoquinone-9	4299-57-4	NA	C10385	C10385	(M+K)+
Plastoquinone-9	4299-57-4	NA	C10385	C10385	(M+K)+
Plastoquinone-9	4299-57-4	NA	C10385	C10385	(M+K)+
Chlorbicyclen	2550-75-6	NA	C18959	C18959	(2M+H)+
Chlorbicyclen	2550-75-6	NA	C18959	C18959	(2M+H)+
Petromyzonol	NA	NA	C16258	C16258	(2M+H)+
1-Hexadecanoyl-2-(9Z-octadecenoyl)-sn-glycero-3-pyrophosphate	NA	NA	C13890	C13890	(M+CH3CN+H)+
Mycolactone D	NA	NA	C21276	C21276	(M+CH3CN+H)+
Tacrolimus	104987-11-3	NA	C01375	C01375	(M+H)+
2,3-Bis-O-(geranylgeranyl)-sn-glycero-1-phospho-L-serine	NA	NA	C20466	C20466	(M+H)+
Molybdopterin guanine dinucleotide	128007-95-4	NA	C19928	C19928	(M-2H+3Na)+
Ceftizoxime	68401-81-0	NA	C06890	C06890	(2M+K)+
Flavoxate	15301-69-6	NA	C07809	C07809	(2M+Na)+
Tulathromycin A	217500-96-4	NA	C21788	C21788	(M+H)+
Tulathromycin A	217500-96-4	NA	C21788	C21788	(M+H)+
Tulathromycin A	217500-96-4	NA	C21788	C21788	(M+H)+
Chenodeoxycholate	474-25-9	NA	C02528	C02528	(2M+Na)+
Chenodeoxycholate	474-25-9	NA	C02528	C02528	(2M+Na)+
Androstane-3,17-diol dipropionate	4350-14-5	NA	C14624	C14624	(2M+H)+
1-(1Z-Octadecenyl)-2-(9Z-octadecenoyl)-sn-glycero-3-phosphocholine	799268-63-6	NA	NA	NO08134	(M+K)+
1-(1Z-Octadecenyl)-2-(9Z-octadecenoyl)-sn-glycero-3-phosphocholine	799268-63-6	NA	NA	NO08134	(M+K)+
Petromyzonol	NA	NA	C16258	C16258	(2M+Na)+
Chlordane	57-74-9	NA	C14176	C14176	(2M+H)+
Fistularin 1	73622-20-5	NA	C17160	C17160	(M+CH3CN+H)+
Myxochromide S2	NA	NA	C15715	C15715	(M-H+2K)+
2,5-Bis[(iodomercuri)methyl]-p-dioxane	NA	NA	C15426	C15426	(M+CH3CN+H)+
1D-myo-Inositol 1,5-bis(diphosphate) 2,3,4,6-tetrakisphosphate	NA	NA	C20690	C20690	(M+H)+
Pleurostyline	67257-79-8	NA	C10612	C10612	(2M+NH4)+
Estradiol-17-phenylpropionate	26443-03-8	NA	C14645	C14645	(2M+NH4)+
Lovastatin	75330-75-5	NA	C07074	C07074	(2M+NH4)+
dTDP	491-97-4	NA	C00363	C00363	(2M+Na)+
Cytidine 5'-diphosphoramidate	NA	NA	C22031	C22031	(2M+Na)+
Plastoquinol-9	NA	NA	C16695	C16695	(M-H+2K)+
1-Octadecanoyl-2-(15S-hydroxy-5Z,8Z,11Z,13E-eicosatetraenoyl)-sn-glycero-3-phosphoethanolamine	NA	NA	C21482	C21482	(M-H+2Na)+
N-Acetyl-leu-leu-leu-leu-leu-tyr-amide	NA	NA	C11607	C11607	(M+CH3CN+H)+
Endosulfan	115-29-7	NA	C11090	C11090	(2M+Na)+
Myxalamid A	86934-09-0	NA	C12158	C12158	(2M+H)+
Isobenzan	297-78-9	NA	C18960	C18960	(2M+NH4)+
Cholic acid	81-25-4	NA	C00695	C00695	(2M+NH4)+
Squalene	111-02-4	NA	C00751	C00751	(2M+NH4)+
Deoxygomisin A	82467-52-5	NA	C10555	C10555	(2M+K)+
1-Octadecanoyl-2-(15S-hydroperoxy-5Z,8Z,11Z,13E-eicosatetraenoyl)-sn-glycero-3-phosphoethanolamine	NA	NA	C21483	C21483	(M+CH3CN+H)+
7-Hydroxymitragynine	174418-82-7	NA	NA	NO06142	(2M+NH4)+
beta-Sitosterol	83-46-5	NA	C01753	C01753	(2M+NH4)+
Isodonal	16964-56-0	NA	C09117	C09117	(2M+K)+
Yiamoloside B	80311-28-0	NA	C08990	C08990	(M+Na)+
Gorgostane	NA	NA	C19668	C19668	(2M+Na)+
Concanamycin A	80890-47-7	NA	C15761	C15761	(M+H-H2O)+
Salmeterol	89365-50-4	NA	C07241	C07241	(2M+NH4)+
Ceftizoxime sodium	68401-82-1	NA	C08118	C08118	(2M+K)+
Difenoconazole	119446-68-3	NA	C18459	C18459	(2M+K)+
10,11-Epoxy-3-geranylgeranylindole	NA	NA	C20526	C20526	(2M+K)+
Magnoshinin	86702-02-5	NA	C10658	C10658	(2M+Na)+
Tubulysin E	NA	NA	C15705	C15705	(M+K)+
Ferbam	14484-64-1	NA	C11223	C11223	(2M+Na)+
Stigmastanol	83-45-4	NA	C19644	C19644	(2M+Na)+
Akeboside Ste	NA	NA	C17548	C17548	(M+H-2H2O)+
Deaminohydroxyblasticidin S	NA	NA	C03860	C03860	(2M+NH4)+
Thalicoside A	93208-45-8	NA	C08985	C08985	(M-2H+3Na)+
Oligomycin B	11050-94-5	NA	C11312	C11312	(M+CH3CN+Na)+
Jervine	469-59-0	NA	C10811	C10811	(2M+NH4)+
Glucoraphenin	28463-24-3	NA	C08420	C08420	(2M+H)+
X-206	NA	NA	C15847	C15847	(M+H)+
Aclacinomycin Y	66789-14-8	NA	C18639	C18639	(M+CH3CN+Na)+
Tautomycin	109946-35-2	NA	C05372	C05372	(M-2H+3K)+
24-Methylidenecycloartanol	1449-09-8	NA	C08830	C08830	(2M+H)+
Cyfluthrin	68359-37-5	NA	C10982	C10982	(2M+NH4)+
Pahutoxin	27742-14-9	NA	C16889	C16889	(2M+NH4)+
Tetracycline	60-54-8	NA	C06570	C06570	(2M+H)+
Glycolithocholate	474-74-8	NA	C15557	C15557	(2M+Na)+
Dammarenediol-I	14351-28-1	NA	C08621	C08621	(2M+H)+
ORG 20599	NA	NA	C13804	C13804	(2M+NH4)+
Cefpodoxime	80210-62-4	NA	C08114	C08114	(2M+K)+
Dammarenediol-I	14351-28-1	NA	C08621	C08621	(2M+NH4)+
Urdamycin F	104562-12-1	NA	C12411	C12411	(M-H+2Na)+
16-Feruloyloxypalmitate	NA	NA	C18217	C18217	(2M+NH4)+
LY-202769	139543-40-1	NA	C15104	C15104	(2M+H)+
3,22-Dimethyl-1,2,23,24-tetradehydro-2,3,22,23-tetrahydrosqualene	NA	NA	C20412	C20412	(2M+K)+
Phylloquinol	572-96-3	NA	C03313	C03313	(2M+NH4)+
Cortisol 21-sulfate	1253-43-6	NA	C02822	C02822	(2M+K)+
Testosterone glucuronide	1180-25-2	NA	C11134	C11134	(2M+H)+
Soyasapogenol B	595-15-3	NA	C08980	C08980	(2M+NH4)+
Doronine	60367-00-2	NA	C10286	C10286	(2M+Na)+
Hopane-29-acetate	58193-25-2	NA	C08627	C08627	(2M+H)+
Pivampicillin	33817-20-8	NA	C11750	C11750	(2M+NH4)+
Magnoloside C	NA	NA	C17680	C17680	(M+H)+
Lucidine B	71384-23-1	NA	C09869	C09869	(2M+Na)+
Carpaine	3463-92-1	NA	C10135	C10135	(2M+NH4)+
Calcium pantothenate	137-08-6	NA	C12276	C12276	(2M+Na)+
Guanylyl molybdenum cofactor	NA	NA	C19871	C19871	(M-2H+3K)+
Blestriarene B	127211-03-4	NA	C10248	C10248	(2M+Na)+
N-tert-Butyloxycarbonyl-deacetyl-leupeptin	NA	NA	C11604	C11604	(2M+Na)+
Tetraprenyl-beta-curcumene	NA	NA	C20276	C20276	(2M+K)+
1-Archaetidyl-1D-myo-inositol 3-phosphate	NA	NA	C20642	C20642	(M+NH4)+
25-Hydroxy-24-epi-brassinolide	NA	NA	C11050	C11050	(2M+H)+
D and C Red No. 9	5160/2/1	NA	C19382	C19382	(M-2H+3K)+
Aspoxicillin	63358-49-6	NA	C13269	C13269	(2M+Na)+
Iriomoteolide 1a	NA	NA	C20009	C20009	(2M+H)+
Cucurbitacin S	60137-06-6	NA	C08806	C08806	(2M+NH4)+
Mycothione	NA	NA	C11502	C11502	(M+HCOO+2H)+
Contignasterol	137571-30-3	NA	C19902	C19902	(2M+H)+
Palmatoside G	105597-95-3	NA	C17507	C17507	(2M+K)+
Contignasterol	137571-30-3	NA	C19902	C19902	(2M+Na)+
Aplyronine A	151923-84-1	NA	C16878	C16878	(M+H-2H2O)+
Cucurbitacin P	25383-26-0	NA	C08804	C08804	(2M+H)+
1-Linoleoylglycerophosphocholine	NA	NA	C04100	C04100	(2M+H)+
Acetoxolone	6277-14-1	NA	C17734	C17734	(2M+NH4)+
Perfluorooctylsulfonyl fluoride	307-35-7	NA	C18143	C18143	(2M+K)+
UDP-N-acetylmuramoyl-L-alanyl-D-glutamyl-L-lysyl-D-alanine	NA	NA	C06432	C06432	(M+H-2H2O)+
Mycinamicin VII	NA	NA	C15683	C15683	(2M+H)+
2-Hexaprenylphenol	NA	NA	C05800	C05800	(2M+K)+
Undecaprenyl phosphate alpha-L-Ara4FN	NA	NA	C16156	C16156	(M+K)+
Undecaprenyl phosphate alpha-L-Ara4FN	NA	NA	C16156	C16156	(M+CH3CN+H)+
Adrenorphin	88377-68-8	NA	C16108	C16108	(M-2H+3Na)+
Trehalose-6,6'-dibehenate	66758-35-8	NA	C19190	C19190	(M+CH3CN+Na)+
S-Formylmycothiol	NA	NA	C06718	C06718	(2M+Na)+
ICI 164384	98007-99-9	NA	C14758	C14758	(2M+H)+
Aplyronine A	151923-84-1	NA	C16878	C16878	(M+H-H2O)+
Rocuronium	143558-00-3	NA	C07556	C07556	(2M+H)+
Kukoamine A	NA	NA	C17615	C17615	(2M+H)+
1-Linoleoylglycerophosphocholine	NA	NA	C04100	C04100	(2M+Na)+
Rocuronium	143558-00-3	NA	C07556	C07556	(2M+NH4)+
trans-2-Enoyl-OPC6-CoA	NA	NA	C16332	C16332	(M+CH3CN+Na)+
Methanophenazine	NA	NA	C11903	C11903	(2M+H)+
Molybdoenzyme molybdenum cofactor	73508-07-3	NA	C18237	C18237	(2M+K)+
CMP-8-amino-3,8-dideoxy-beta-D-manno-octulosonate	NA	NA	C21334	C21334	(2M+H)+
dTDP-4-oxo-alpha-D-xylose	NA	NA	C21351	C21351	(2M+Na)+
Naphthyl-2-hydroxymethyl-succinyl CoA	NA	NA	C14118	C14118	(M+CH3CN+Na)+
Trichotomine	53472-14-3	NA	C09247	C09247	(2M+Na)+
Flavonol 3-O-D-xylosylglucoside	NA	NA	C04068	C04068	(2M+Na)+
dl-alpha-Tocopheryl sodium phosphate	NA	NA	C17713	C17713	(2M+Na)+
dl-alpha-Tocopherol nicotinate	51898-34-1	NA	C12981	C12981	(2M+Na)+
Premithramycin A1	NA	NA	C12384	C12384	(2M+Na)+
beta-Carotene	7235-40-7	NA	C02094	C02094	(2M+K)+
dTDP-D-desosamine	NA	NA	C11911	C11911	(2M+H)+
UDP-N-acetylmuramoyl-L-alanyl-D-gamma-glutamyl-meso-2,6-diaminopimeloyl-D-alanine	NA	NA	C04804	C04804	(M+Na)+
UDP-3-ketoglucose	NA	NA	C12210	C12210	(2M+Na)+
5-O-beta-D-Mycaminosyltylactone	NA	NA	C12001	C12001	(2M+NH4)+
Proanthocyanidin A2	41743-41-3	NA	C10237	C10237	(2M+H)+
Leukotriene F4	NA	NA	C06462	C06462	(2M+Na)+
Protoporphyrinogen IX	7412-77-3	NA	C01079	C01079	(2M+Na)+
Helenien	547-17-1	NA	C08597	C08597	(M-2H+3K)+
Phoenicoxanthin	NA	NA	C15967	C15967	(2M+H)+
Convallasaponin A	19316-94-0	NA	C08893	C08893	(2M+NH4)+
Epicatechin-(4beta->8)-ent-epicatechin	82262-99-5	NA	C10221	C10221	(2M+Na)+
20,21-Diprenylterpendole I	NA	NA	C20532	C20532	(2M+H)+
Ubiquinone-6	1065-31-2	NA	C17568	C17568	(2M+NH4)+
